# Supplementary material for: Revisiting the Flora of Saudi Arabia: Phytochemical and Biological Investigation of the Endangered Plant Species Euphorbia saudiarabica
Source: Metabolites. 2023 Apr 13;13(4):556. doi: 10.3390/metabo13040556 (PMC10144502; doi:10.3390/metabo13040556)
Supplement: Supplementary file 1 [file metabolites-13-00556-s001.zip]

Archive with 1 entries (1 files):
- metabolites-2306158-supplementary.pdf
